# Supplementary material for: Composition of Fatty Acids in Bone Marrow of Red Deer from Various Ecosystems and Different Categories
Source: Molecules. 2022 Apr 13;27(8):2511. doi: 10.3390/molecules27082511 (PMC9027502; doi:10.3390/molecules27082511)
Supplement: Supplementary file 1 [file molecules-27-02511-s001.zip]

Archive with 1 entries (1 files):
- molecules-1648348-supplementary.pdf
